# Supplementary material for: Assessing the efficacy of immunotherapy in lung squamous carcinoma using artificial intelligence neural network
Source: Front Immunol. 2022 Nov 28;13:1024707. doi: 10.3389/fimmu.2022.1024707 (PMC9742243; doi:10.3389/fimmu.2022.1024707)
Supplement: Addition File 1 — The original codes of DCR model, ORR model and PFS model. DCR, disease control rate. ORR, objective response rate. PFS, progression-free survival. [file DataSheet_2.xlsx]

## Sheet: Addition File 4
Age	Sex	Smoke	PS score	PD-L1 expression	T	N	M	Clinical stage	Vascular invasion	Pleural metastasis	Extrathoracic metastasis	Brain metastasis	Liver metastasis	Bone metastasis	Adrenal metastasis	Gene mutation	Therapy	Neoadjuvant immunotherapy	Immunotherapy lines	BOR	ORR	DCR	PFS	status	OS	PFS status
68	Male	Yes	1	>50%	2a	3	0	IIIB	No	No	No	No	No	No	No	TP53	Immunotherapy+Chemotherapy	No	First-Line	PR	Yes	Yes	4.8	1	4.8	0
60	Male	Yes	1	>50%	2	2	1a	IV	No	Yes	No	No	No	No	No	Unknown	Immunotherapy	No	Second-line and above	PD	No	No	0.87	1	1.4	0
66	Male	Yes	1	>50%	4	2	0	IIIC	Yes	No	No	No	No	No	No	Unknown	Immunotherapy	No	Second-line and above	PR	Yes	Yes	10.13	0	11.37	1
64	Male	Yes	1	Unknown	4	2	1b	IV	No	No	Yes	No	No	No	Yes	Unknown	Immunotherapy	No	Second-line and above	SD	No	Yes	3.73	1	14.3	0
39	Male	No	0	>50%	3	2	0	IV	No	No	No	No	No	No	No	Unknown	Immunotherapy+Chemotherapy	No	Second-line and above	PR	Yes	Yes	30.43	0	33.93	1
61	Male	Yes	1	Unknown	2b	0	1c	IV	No	No	No	No	No	No	No	Negative	Immunotherapy	No	Second-line and above	PR	Yes	Yes	10.03	1	11.77	1
51	Male	Yes	2	>50%	4	3	1c	IV	No	No	Yes	No	No	Yes	No	Uncommon	Immunotherapy	No	Second-line and above	PR	Yes	Yes	4.6	1	13.47	0
52	Male	Yes	1	Unknown	1b	2	1c	IV	No	Yes	Yes	No	No	Yes	No	Uncommon	Immunotherapy	No	Second-line and above	PD	No	No	1.37	1	3.13	0
65	Male	Yes	1	<1%	4	0	1a	IV	Yes	Yes	Yes	No	No	Yes	No	Unknown	Immunotherapy	No	Second-line and above	SD	No	Yes	5.1	1	9.5	0
52	Female	No	1	<1%	4	3	1a	IV	No	Yes	No	No	No	No	No	Negative	Immunotherapy	No	Second-line and above	PD	No	No	1.63	1	5.9	0
66	Male	Yes	1	Unknown	4	3	1a	IV	No	Yes	No	No	No	No	No	Unknown	Immunotherapy	No	Second-line and above	PD	No	No	2	1	7.03	0
51	Male	Yes	2	1-49%	4	2	0	IIIB	No	Yes	Yes	Yes	Yes	Yes	Yes	Unknown	Immunotherapy+antiangiogenic therapy	No	Second-line and above	SD	No	Yes	3.07	1	3.07	0
50	Male	Yes	1	1-49%	2b	2	1a	IV	No	No	No	No	No	No	No	Negative	Immunotherapy+Chemotherapy	No	First-Line	PR	Yes	Yes	25.17	0	31.13	1
62	Male	Yes	1	1-49%	4	Unknown	1a	IV	Yes	Yes	No	No	No	No	No	Negative	Immunotherapy+Chemotherapy	No	First-Line	SD	No	Yes	7.1	0	11	1
70	Male	Yes	1	>50%	2a	2	Unknown	IIIB	No	No	No	No	No	No	No	KRAS	Immunotherapy	No	First-Line	PR	Yes	Yes	6.57	0	10.7	1
69	Male	Yes	1	>50%	4	0	0	IIIA	No	No	No	No	No	No	No	Negative	Immunotherapy	No	First-Line	PR	Yes	Yes	6.8	0	10.67	1
55	Male	Yes	1	Unknown	3	2	1a	IV	No	Yes	No	No	No	No	No	Unknown	Immunotherapy+Chemotherapy	No	First-Line	PR	Yes	Yes	10.67	0	10.67	1
72	Male	Yes	1	>50%	2	2	0	IIIA	No	No	No	No	No	No	No	Unknown	Immunotherapy+Chemotherapy	No	First-Line	PR	Yes	Yes	8.9	0	9.03	1
64	Male	Yes	2	>50%	4	2	0	IIIB	No	No	No	No	No	No	No	Negative	Immunotherapy+Chemotherapy	No	First-Line	SD	No	Yes	4.8	0	16.43	0
82	Male	Yes	1	1-49%	2a	1	0	IIB	No	No	No	No	No	No	No	EGFR	Immunotherapy	No	First-Line	SD	No	Yes	8.93	0	8.93	1
50	Male	Yes	1	1-49%	3	2	0	IIIB	No	No	No	No	No	No	No	Negative	Immunotherapy+Chemotherapy	No	Second-line and above	Unknown	Unknown	Unknown	1.13	0	1.43	0
66	Male	Yes	1	>50%	3	0	0	IIB	No	No	No	No	No	No	No	Negative	Immunotherapy+Chemotherapy	Yes	First-Line	CR	Yes	Yes	5.4	0	6.13	0
57	Male	Yes	0	1-49%	2a	3	0	IIB	No	No	No	No	No	No	No	Unknown	Immunotherapy+Chemotherapy	No	First-Line	PR	Yes	Yes	9.1	0	23.37	1
75	Male	Yes	1	>50%	2	0	0	IB	No	No	No	No	No	No	No	Negative	Immunotherapy+Chemotherapy	Yes	First-Line	CR	Yes	Yes	8.77	0	13.3	1
49	Female	No	1	>50%	3	2	0	IIIB	No	No	No	No	No	No	No	Unknown	Immunotherapy+Chemotherapy	Yes	First-Line	PR	Yes	Yes	6.33	0	22.4	1
72	Male	Yes	1	<1%	3	3	1c	IV	No	No	Yes	No	Yes	No	No	Negative	Immunotherapy+Chemotherapy	No	First-Line	PR	Yes	Yes	6.9	0	10.3	1
66	Male	Yes	2	>50%	3	3	1b	IV	No	No	No	No	No	No	No	Unknown	Immunotherapy	No	Second-line and above	PR	Yes	Yes	9.47	1	9.47	1
72	Male	Yes	2	>50%	4	2	1b	IV	Yes	No	Yes	No	No	Yes	No	Negative	Immunotherapy	No	Second-line and above	PD	No	No	0.83	1	1.8	0
64	Male	Yes	1	>50%	4	1	1a	IV	No	No	No	No	No	No	No	TP53	Immunotherapy+Chemotherapy	No	First-Line	PR	Yes	Yes	19.8	0	19.8	1
65	Male	Yes	1	Unknown	4	1	0	IIIB	Yes	No	No	No	No	No	No	Unknown	Immunotherapy+Chemotherapy	No	Second-line and above	SD	No	Yes	15.4	0	19.97	1
77	Male	Yes	1	>50%	1c	3	0	IIIB	No	No	No	No	No	No	No	Negative	Immunotherapy+Chemotherapy	No	First-Line	PR	Yes	Yes	4.8	0	7.43	0
56	Male	Yes	1	>50%	4	2	1c	IV	No	No	Yes	No	No	Yes	Yes	Uncommon	Immunotherapy+Chemotherapy	No	First-Line	PR	Yes	Yes	4.87	0	7.4	0
70	Male	Yes	1	>50%	2	0	0	IB	No	No	No	No	No	No	No	Negative	Immunotherapy+Chemotherapy	No	First-Line	PR	Yes	Yes	7.03	0	7.23	1
68	Male	Yes	1	>50%	4	0	1a	IV	No	No	No	No	No	No	No	Negative	Immunotherapy	No	First-Line	PD	No	No	1.97	1	4.4	0
67	Male	Yes	0	1-49%	4	2	1c	IV	No	No	Yes	No	No	Yes	No	Negative	Immunotherapy	No	First-Line	PR	Yes	Yes	13.5	1	14.87	1
69	Male	Yes	1	<1%	2	3	1a	IV	No	Yes	No	No	No	No	No	Negative	Immunotherapy+Chemotherapy	No	First-Line	PR	Yes	Yes	13.13	0	13.13	1
62	Male	Yes	1	<1%	2	2	1c	IV	No	No	Yes	No	No	Yes	No	EGFR	Immunotherapy+Chemotherapy	No	Second-line and above	SD	No	Yes	2.03	1	7.23	0
78	Female	No	1	1-49%	3b	0	0	IV	No	Yes	No	No	No	No	No	Negative	Immunotherapy+Chemotherapy	No	First-Line	SD	No	Yes	2.87	0	12.37	0
64	Male	Yes	1	<1%	4	2	0	IIIB	No	No	No	No	No	No	No	Negative	Immunotherapy+Chemotherapy	No	First-Line	SD	No	Yes	12.23	0	12.23	1
54	Male	Yes	1	<1%	2	3	Unknown	IIIB	No	No	No	No	No	No	No	Negative	Immunotherapy+Chemotherapy	No	First-Line	SD	No	Yes	6.3	1	9	1
62	Male	Yes	1	>50%	2	3	1c	IV	No	No	No	No	No	No	No	TP53	Immunotherapy+Chemotherapy	No	First-Line	PR	Yes	Yes	10.97	0	12.27	1
51	Male	No	1	1-49%	3	2	1a	IV	No	Yes	Yes	No	No	No	Yes	EGFR	Immunotherapy+Chemotherapy	No	Second-line and above	PR	Yes	Yes	5.77	0	12.13	0
44	Female	No	1	<1%	4	3	1c	IV	No	No	Yes	No	No	Yes	No	Unknown	Immunotherapy+antiangiogenic therapy	No	Second-line and above	PD	No	No	1	0	16.77	0
47	Male	Yes	1	>50%	4	3	1	IV	No	No	No	No	No	No	No	Negative	Immunotherapy+Chemotherapy	No	First-Line	PD	No	No	0.7	1	4.77	0
67	Male	Yes	1	>50%	4	0	0	IIIB	Yes	No	No	No	No	No	No	Negative	Immunotherapy	No	First-Line	PR	Yes	Yes	16.23	0	16.23	1
60	Male	Yes	1	Unknown	4	3	0	IV	No	No	No	No	No	No	No	Negative	Immunotherapy+Chemotherapy	No	First-Line	PR	Yes	Yes	6.4	0	19.47	1
72	Male	Yes	1	>50%	4	2	0	IV	No	No	No	No	No	No	No	Negative	Immunotherapy+Chemotherapy	No	First-Line	PR	Yes	Yes	6.23	0	16	1
68	Male	Yes	1	1-49%	3	0	1c	IV	No	No	Yes	Yes	No	No	Yes	Negative	Immunotherapy+Chemotherapy	No	First-Line	PR	Yes	Yes	15.3	0	15.3	1
69	Male	Yes	1	<1%	4	3	0	IIIC	Yes	No	No	No	No	No	No	Negative	Immunotherapy+Chemotherapy	No	First-Line	PR	Yes	Yes	4.3	0	4.87	0
69	Male	Yes	1	>50%	2a	2	1b	IV	No	No	Yes	No	No	Yes	No	Negative	Immunotherapy	No	First-Line	CR	Yes	Yes	15.1	0	15.1	1
61	Male	Yes	1	>50%	3	3	0	IIIC	No	No	No	No	No	No	No	Negative	Immunotherapy+Chemotherapy	No	First-Line	PR	Yes	Yes	14.87	0	14.87	1
53	Male	Yes	1	1-49%	4	3	1c	IV	No	No	Yes	No	Yes	Yes	Yes	Negative	Immunotherapy	No	First-Line	SD	No	Yes	14.7	0	14.7	1
45	Male	Yes	1	>50%	3	3	0	IIIC	No	No	No	No	No	No	No	Negative	Immunotherapy	No	Second-line and above	SD	No	Yes	4	0	15.73	0
60	Male	Yes	1	Unknown	4	2	1b	IV	Yes	No	Yes	Yes	Yes	No	No	Unknown	Immunotherapy+Chemotherapy	No	Second-line and above	PD	No	No	2.13	0	2.27	0
78	Male	Yes	1	1-49%	4	2	0	IV	No	No	No	No	No	No	No	Uncommon	Immunotherapy+Chemotherapy	No	First-Line	SD	No	Yes	1.5	0	7.2	0
68	Male	Yes	1	1-49%	4	3	0	IIIC	No	No	Yes	Yes	No	No	No	KRAS	Immunotherapy	No	Second-line and above	PR	Yes	Yes	2.33	1	7.93	0
63	Male	Yes	0	1-49%	2a	0	0	IB	No	No	No	No	No	No	No	TP53	Immunotherapy+Chemotherapy	No	Second-line and above	PD	No	No	2.73	0	30.7	0
63	Male	Yes	1	Unknown	2b	2	1b	IV	No	No	Yes	Yes	No	Yes	No	Unknown	Immunotherapy	No	First-Line	PD	No	No	1.96	1	8.6	0
64	Male	No	0	<1%	4	Unknown	1	IV	No	Yes	No	No	No	No	No	Unknown	Immunotherapy	No	Second-line and above	PR	Yes	Yes	3.53	0	3.53	0
44	Female	No	1	Unknown	2a	3	1b	IV	No	No	Yes	No	Yes	Yes	No	Negative	Immunotherapy	No	Second-line and above	PD	No	No	1.9	1	2.37	0
65	Male	Yes	1	Unknown	4	3	1a	IV	No	No	Yes	No	Yes	No	No	Negative	Immunotherapy	No	Second-line and above	SD	No	Yes	12.1	1	12.1	1
47	Male	Yes	1	1-49%	4	0	1c	IV	No	No	Yes	No	No	Yes	No	Negative	Immunotherapy+Chemotherapy	No	Second-line and above	SD	No	Yes	6	0	18.4	0
72	Male	Yes	1	<1%	3	3	0	IV	No	No	No	No	No	No	No	Unknown	Immunotherapy+Chemotherapy	No	Second-line and above	PR	Yes	Yes	11.4	0	11.93	1
75	Male	Yes	1	<1%	4	3	1c	IV	No	No	No	No	No	No	No	Unknown	Immunotherapy	No	First-Line	SD	No	Yes	4.23	0	9.7	0
57	Male	Yes	0	<1%	2	2	0	IIIA	No	No	No	No	No	No	No	Negative	Immunotherapy+Chemotherapy	Yes	First-Line	PR	Yes	Yes	26	0	27.83	1
60	Male	Yes	2	Unknown	4	2	0	IIIB	No	No	No	No	No	No	No	Unknown	Immunotherapy+Chemotherapy	Yes	First-Line	CR	Yes	Yes	3.93	0	27.53	0
48	Male	Yes	1	>50%	4	3	1c	IV	No	No	Yes	Yes	Yes	No	No	Negative	Immunotherapy+Chemotherapy	No	First-Line	PR	Yes	Yes	18.13	0	27.4	1
69	Male	Yes	1	<1%	2	1	0	IIB	No	No	No	No	No	No	No	Unknown	Immunotherapy+Chemotherapy	Yes	First-Line	CR	Yes	Yes	9	0	27.33	1
55	Male	Yes	1	>50%	4	2	0	IIIB	No	No	Yes	No	No	Yes	No	Unknown	Immunotherapy+Chemotherapy	No	First-Line	PR	Yes	Yes	13.43	0	17.37	1
69	Male	Yes	1	Unknown	4	2	1a	IV	No	No	Yes	No	No	Yes	No	Negative	Immunotherapy	No	First-Line	SD	No	Yes	10.6	1	34.5	1
68	Male	Yes	1	Unknown	4	2	1b	IV	No	No	Yes	No	Yes	Yes	No	Negative	Immunotherapy	No	First-Line	SD	No	Yes	6.1	1	11.77	1
62	Male	Yes	1	1-49%	4	3	0	IIIC	No	Yes	No	No	No	No	No	Negative	Immunotherapy+Chemotherapy	No	First-Line	PR	Yes	Yes	12.4	0	26.57	1
67	Female	No	1	>50%	4	3	1a	IV	No	No	Yes	Yes	Yes	Yes	No	Negative	Immunotherapy+Chemotherapy	No	First-Line	SD	No	Yes	4.17	1	10.13	0
62	Male	Yes	1	1-49%	2	0	1c	IV	No	No	Yes	No	Yes	Yes	No	Unknown	Immunotherapy+Chemotherapy	No	First-Line	PR	Yes	Yes	16.03	1	16.73	1
65	Male	Yes	1	1-49%	2a	2	0	IIIA	No	Yes	No	No	No	No	No	KRAS	Immunotherapy+Chemotherapy	Yes	First-Line	PR	Yes	Yes	11.1	1	20.6	1
65	Male	Yes	1	>50%	4	2	1	IV	No	Yes	Yes	Yes	Yes	No	No	Unknown	Immunotherapy+Chemotherapy	No	First-Line	PR	Yes	Yes	5.53	1	16.5	0
59	Male	Yes	1	>50%	3	3	0	IV	No	No	No	No	No	No	No	Unknown	Immunotherapy	No	Second-line and above	PR	Yes	Yes	33.63	1	43.23	1
57	Male	Yes	1	Unknown	4	3	0	IIIB	No	Yes	Yes	No	No	Yes	No	TP53	Immunotherapy	No	Second-line and above	SD	No	Yes	3.13	0	15.4	0
51	Male	Yes	1	1-49%	4	3	0	IIIC	No	No	No	No	No	No	No	Unknown	Immunotherapy+Chemotherapy	No	Second-line and above	SD	No	Yes	2	0	2	0
74	Male	Yes	1	<1%	4	3	0	IIIB	No	No	No	No	No	No	No	Negative	Immunotherapy+Chemotherapy	No	First-Line	PR	Yes	Yes	6.73	1	13.33	1
58	Male	Yes	1	Unknown	4	2	1a	IIIB	No	Yes	Yes	No	No	No	Yes	Negative	Immunotherapy	No	Second-line and above	PD	No	No	1	1	8	0
65	Male	Yes	1	1-49%	4	2	0	IIIB	No	No	No	No	No	No	No	Unknown	Immunotherapy	No	Second-line and above	PD	No	No	1.2	1	8.97	0
63	Male	No	1	Unknown	4	1	1a	IV	No	Yes	No	No	No	No	No	Negative	Immunotherapy+Chemotherapy	No	First-Line	SD	No	Yes	3.77	1	3.77	0
65	Male	Yes	1	Unknown	4	0	1a	IV	No	Yes	No	No	No	No	No	Unknown	Immunotherapy	No	Second-line and above	SD	No	Yes	6.5	0	11.93	1
64	Male	Yes	1	>50%	4	2	0	IIIB	No	No	No	No	No	No	No	Unknown	Immunotherapy+Chemotherapy	No	First-Line	PR	Yes	Yes	4.17	1	12.8	0
67	Male	Yes	1	>50%	1c	2	1b	IV	No	No	Yes	No	No	Yes	No	TP53	Immunotherapy+Chemotherapy	No	Second-line and above	SD	No	Yes	4	0	7.03	0
63	Female	No	0	Unknown	3	0	1b	IV	No	No	Yes	No	Yes	Yes	No	Negative	Immunotherapy+Chemotherapy	No	First-Line	SD	No	Yes	5.43	1	22.57	0
65	Male	Yes	1	<1%	2	3	0	IIIB	No	No	No	No	No	No	No	Negative	Immunotherapy+Chemotherapy	No	First-Line	PD	No	No	1.83	1	8.27	0
80	Male	Yes	1	<1%	2	3	0	IIIB	No	No	No	No	No	No	No	Unknown	Immunotherapy+Chemotherapy	No	Second-line and above	SD	No	Yes	8.4	1	9.27	1
67	Male	No	1	Unknown	3	2	0	IIIA	No	No	Yes	No	No	Yes	No	Negative	Immunotherapy+Chemotherapy	No	Second-line and above	PD	No	No	3.6	1	6.17	0
57	Male	No	1	>50%	2b	0	1b	IV	No	No	Yes	Yes	No	No	No	Unknown	Immunotherapy+Chemotherapy	No	Second-line and above	SD	No	Yes	3.3	0	26.23	0
56	Male	Yes	1	<1%	4	3	1a	IV	No	Yes	No	No	No	No	No	Unknown	Immunotherapy+Chemotherapy	No	First-Line	PR	Yes	Yes	7.13	1	9.57	1
59	Male	Yes	1	1-49%	3	3	1	IV	No	No	Yes	Yes	No	Yes	No	Negative	Immunotherapy+Chemotherapy	No	Second-line and above	SD	No	Yes	5.5	1	7.7	0
69	Male	Yes	1	<1%	1	3	1b	IV	No	No	Yes	No	No	Yes	Yes	Negative	Immunotherapy+Chemotherapy	No	First-Line	PR	Yes	Yes	5.36	0	33.23	0
62	Male	Yes	1	<1%	2	3	1b	IV	No	No	No	No	No	No	No	Negative	Immunotherapy	No	First-Line	PR	Yes	Yes	6	1	26.57	0
66	Male	Yes	1	<1%	4	2	1a	IV	No	No	No	No	No	No	No	Negative	Immunotherapy+Chemotherapy	No	Second-line and above	SD	No	Yes	1.2	1	6.47	0
71	Male	Yes	2	1-49%	3	0	1c	IV	No	No	Yes	No	Yes	No	No	TP53	Immunotherapy	No	Second-line and above	PR	Yes	Yes	6.9	1	7.97	1
77	Male	Yes	1	1-49%	3	3	1c	IV	No	No	Yes	No	No	Yes	No	Unknown	Immunotherapy+Chemotherapy	No	First-Line	SD	No	Yes	28.73	1	28.73	1
61	Male	Yes	1	<1%	2a	2	1	IV	No	Yes	No	No	No	No	No	KRAS	Immunotherapy+Chemotherapy	No	First-Line	SD	No	Yes	10.1	1	18.67	1
67	Female	No	1	<1%	4	2	1b	IV	No	No	Yes	No	No	Yes	No	Negative	Immunotherapy+Chemotherapy	No	First-Line	PR	Yes	Yes	21.2	1	21.2	1
68	Male	Yes	1	Unknown	4	2	1a	IV	No	No	No	No	No	No	No	Negative	Immunotherapy+Chemotherapy	No	First-Line	PR	Yes	Yes	8.46	1	14.7	1
38	Female	No	1	>50%	4	2	1c	IV	No	Yes	Yes	No	No	Yes	No	Unknown	Immunotherapy+Chemotherapy	No	First-Line	PR	Yes	Yes	6.8	1	9.03	1
53	Male	Yes	1	>50%	2b	0	0	IIA	No	No	No	No	No	No	No	Unknown	Immunotherapy+Chemotherapy	Yes	First-Line	CR	Yes	Yes	26	0	30.3	1
63	Male	Yes	1	<1%	4	3	1c	IV	No	Yes	Yes	No	No	Yes	No	TP53	Immunotherapy	No	Second-line and above	PD	No	No	0.83	1	2.1	0
62	Male	No	1	>50%	1	3	1c	IV	No	No	Yes	Yes	No	Yes	Yes	Negative	Immunotherapy	No	Second-line and above	SD	No	Yes	4.7	0	12.1	0
65	Male	Yes	1	<1%	1	3	1c	IV	No	No	Yes	Yes	No	No	No	Negative	Immunotherapy+Chemotherapy	No	Second-line and above	PR	Yes	Yes	10.03	1	10.03	1
74	Male	Yes	1	>50%	4	2	0	IIIB	Yes	No	No	No	No	No	No	KRAS	Immunotherapy+Chemotherapy	No	First-Line	SD	No	Yes	9.63	1	9.63	1
70	Male	Yes	1	>50%	4	2	1a	IV	No	Yes	No	No	No	No	No	TP53	Immunotherapy+Chemotherapy	No	First-Line	PR	Yes	Yes	9.13	0	11.67	1
63	Male	Yes	1	<1%	4	0	1a	IV	No	No	No	No	No	No	No	TP53	Immunotherapy+Chemotherapy	No	First-Line	PR	Yes	Yes	6.4	0	6.4	1
56	Male	Yes	1	>50%	4	2	1b	IV	No	No	Yes	No	No	No	Yes	TP53	Immunotherapy	No	First-Line	PR	Yes	Yes	6.37	0	6.37	1
66	Male	Yes	1	Unknown	2	0	0	IB	No	No	No	No	No	No	No	Unknown	Immunotherapy+Chemotherapy	No	First-Line	PR	Yes	Yes	18.23	0	22.73	1
67	Male	Yes	1	1-49%	3	2	0	IIIA	No	No	No	No	No	No	No	Unknown	Immunotherapy+Chemotherapy	No	First-Line	PR	Yes	Yes	11.33	0	12.6	1
67	Male	No	1	Unknown	2	3	0	IIIB	No	No	No	No	No	No	No	TP53	Immunotherapy+Chemotherapy	Yes	First-Line	PR	Yes	Yes	6.37	0	12.93	1
60	Male	Yes	0	Unknown	4	2	0	IIIB	No	No	No	No	No	No	No	Unknown	Immunotherapy+Chemotherapy	No	Second-line and above	PR	Yes	Yes	13.63	0	23.1	1
70	Male	Yes	1	>50%	3	3	1	IV	No	Yes	No	No	No	No	No	Unknown	Immunotherapy+Chemotherapy	No	First-Line	PR	Yes	Yes	4.6	0	8.13	0
59	Male	Yes	2	Unknown	2b	1	0	IV	No	No	No	No	No	No	No	Unknown	Immunotherapy+Chemotherapy	No	First-Line	SD	No	Yes	3.5	0	4.6	0
65	Male	Yes	1	>50%	2	3	1	IV	No	No	Yes	No	Yes	No	No	Unknown	Immunotherapy+Chemotherapy	No	First-Line	PR	Yes	Yes	8.1	0	8.53	1
59	Male	Yes	1	>50%	4	3	1c	IV	No	No	No	No	No	No	No	TP53	Immunotherapy+Chemotherapy	No	First-Line	PR	Yes	Yes	6.9	0	7.93	1
68	Male	Yes	1	Unknown	2	2	0	IIIA	No	No	No	No	No	No	No	Negative	Immunotherapy+Chemotherapy	Yes	First-Line	PR	Yes	Yes	8.63	0	8.63	1
65	Male	Yes	1	>50%	4	2	0	IIIB	No	No	No	No	No	No	No	Unknown	Immunotherapy+Chemotherapy	Yes	First-Line	PR	Yes	Yes	2.57	0	2.53	0
56	Male	Yes	1	<1%	4	3	1a	IV	No	No	No	No	No	No	No	Unknown	Immunotherapy+Chemotherapy	No	First-Line	PR	Yes	Yes	7.27	0	9.73	1
69	Male	No	0	<1%	3	2	0	IIIB	No	No	No	No	No	No	No	Unknown	Immunotherapy+Chemotherapy	No	First-Line	SD	No	Yes	1.23	0	1.27	0
71	Male	Yes	1	1-49%	3	0	0	IIB	No	No	No	No	No	No	No	Unknown	Immunotherapy+Chemotherapy	No	First-Line	PR	Yes	Yes	2.57	0	3.7	0
62	Male	Yes	1	1-49%	4	1	0	IIIA	No	No	No	No	No	No	No	Unknown	Immunotherapy+Chemotherapy	Yes	First-Line	SD	No	Yes	8.83	0	10.2	1
68	Male	Yes	1	>50%	3	2	0	IIIB	No	No	No	No	No	No	No	TP53	Immunotherapy+Chemotherapy	No	First-Line	PR	Yes	Yes	7.07	0	9.83	1
62	Male	Yes	1	>50%	2	2	0	IIIA	No	No	No	No	No	No	No	Negative	Immunotherapy+Chemotherapy	Yes	First-Line	PR	Yes	Yes	9.3	0	9.87	1
67	Male	Yes	1	>50%	4	1	0	IIIA	No	No	No	No	No	No	No	Unknown	Immunotherapy+Chemotherapy	Yes	First-Line	SD	No	Yes	5.5	0	9.13	0
70	Male	No	0	Unknown	3	2	0	IIIB	No	No	No	No	No	No	No	Unknown	Immunotherapy+Chemotherapy	Yes	First-Line	PR	Yes	Yes	8.83	0	10.23	1
74	Male	Yes	1	>50%	2b	1	0	IIB	No	No	No	No	No	No	No	Unknown	Immunotherapy+Chemotherapy	No	First-Line	PR	Yes	Yes	9.47	0	10.37	1
49	Male	Yes	1	<1%	4	3	0	IIIB	No	No	No	No	No	No	No	Unknown	Immunotherapy+Chemotherapy	No	First-Line	PR	Yes	Yes	1.43	0	9.53	0
71	Male	Yes	2	>50%	3	2	0	IIIB	No	No	No	No	No	No	No	Unknown	Immunotherapy+Chemotherapy	Yes	First-Line	CR	Yes	Yes	2.3	0	2.5	0
74	Male	Yes	1	>50%	4	0	0	IIIA	No	No	No	No	No	No	No	Negative	Immunotherapy+Chemotherapy	No	First-Line	PR	Yes	Yes	0.5	0	0.5	0
63	Male	Yes	0	1-49%	3	2	0	IIIB	No	No	No	No	No	No	No	TP53	Immunotherapy+Chemotherapy	Yes	First-Line	PR	Yes	Yes	6.83	0	7.17	1
72	Male	Yes	1	<1%	2	3	1c	IV	No	No	No	No	No	No	No	Negative	Immunotherapy+Chemotherapy	No	First-Line	SD	No	Yes	3.7	0	3.7	0
54	Male	Yes	1	1-49%	4	0	0	IIIA	No	No	No	No	No	No	No	Unknown	Immunotherapy+Chemotherapy	Yes	First-Line	PR	Yes	Yes	12.43	0	12.8	1
72	Male	Yes	1	Unknown	3	2	0	IIIB	No	No	No	No	No	No	No	Unknown	Immunotherapy+Chemotherapy	No	First-Line	PR	Yes	Yes	3.7	0	15.37	0
66	Male	Yes	0	1-49%	1	0	1a	IV	No	No	No	No	No	No	No	TP53	Immunotherapy+Chemotherapy	Yes	First-Line	SD	No	Yes	16.47	0	16.47	1
68	Male	Yes	1	Unknown	2	1	0	IIA	No	No	No	No	No	No	No	Unknown	Immunotherapy+Chemotherapy	No	First-Line	PR	Yes	Yes	3.23	0	3.63	0
52	Male	Yes	1	Unknown	4	3	1c	IV	No	No	Yes	No	No	Yes	No	Unknown	Immunotherapy+Chemotherapy	No	Second-line and above	SD	No	Yes	2.5	0	2.57	0
49	Male	Yes	1	<1%	4	0	0	IIIA	No	No	No	No	No	No	No	TP53	Immunotherapy+Chemotherapy	Yes	First-Line	PR	Yes	Yes	18.47	0	18.47	1
66	Male	Yes	0	>50%	4	0	0	IIIA	No	No	No	No	No	No	No	Unknown	Immunotherapy+Chemotherapy	Yes	First-Line	PR	Yes	Yes	8.4	0	13.03	1
73	Female	Yes	1	Unknown	2	2	0	IIIA	No	No	No	No	No	No	No	TP53	Immunotherapy+Chemotherapy	No	First-Line	PR	Yes	Yes	9.5	0	11.73	1
72	Male	No	1	>50%	2a	0	1a	IV	No	No	No	No	No	No	No	KRAS	Immunotherapy+Chemotherapy	No	First-Line	PR	Yes	Yes	9.83	0	11.43	1
58	Male	Yes	1	1-49%	2b	1	0	IIB	No	No	No	No	No	No	No	TP53	Immunotherapy+Chemotherapy	No	First-Line	SD	No	Yes	11.43	0	15.27	1
68	Male	Yes	1	>50%	4	3	1a	IV	No	No	No	No	No	No	No	Negative	Immunotherapy+Chemotherapy	No	First-Line	PR	Yes	Yes	7.17	0	11.17	1
43	Male	Yes	1	1-49%	4	3	1c	IV	No	Yes	No	No	No	No	No	Uncommon	Immunotherapy+Chemotherapy	No	Second-line and above	PD	No	No	0.23	0	6.5	0
84	Male	Yes	1	<1%	4	2	0	IIIB	No	No	No	No	No	No	No	TP53	Immunotherapy+Chemotherapy	No	First-Line	SD	No	Yes	4.7	0	12.77	0
63	Male	Yes	1	<1%	2	2	0	IIIA	No	No	No	No	No	No	No	Unknown	Immunotherapy+Chemotherapy	Yes	First-Line	PD	No	No	0.63	1	8.63	0
47	Female	No	1	1-49%	2b	1	1a	IV	No	Yes	No	No	No	No	No	EGFR	Immunotherapy+Chemotherapy	No	Second-line and above	SD	No	Yes	4.43	1	18.6	0
63	Male	Yes	1	>50%	2	0	1c	IV	No	No	Yes	No	Yes	Yes	No	Unknown	Immunotherapy+Chemotherapy	No	First-Line	SD	No	Yes	2.23	1	2.5	0
57	Male	Yes	1	<1%	4	3	1c	IV	No	No	No	No	No	No	No	TP53	Immunotherapy+Chemotherapy	No	Second-line and above	SD	No	Yes	4.33	1	15	0
63	Male	Yes	1	>50%	4	2	1c	IV	No	No	No	No	No	No	No	Unknown	Immunotherapy+Chemotherapy	No	First-Line	SD	No	Yes	3.57	0	3.7	0
63	Male	Yes	1	Unknown	4	1	0	IIIA	No	No	No	No	No	No	No	Unknown	Immunotherapy+Chemotherapy	No	First-Line	PR	Yes	Yes	6.73	0	10.93	1
69	Male	Yes	1	Unknown	4	2	0	IIIB	No	No	No	No	No	No	No	Unknown	Immunotherapy+Chemotherapy	No	First-Line	PR	Yes	Yes	1.83	1	3.4	0
57	Male	Yes	1	<1%	4	0	1	IV	No	No	Yes	Yes	No	No	No	Unknown	Immunotherapy+Chemotherapy	No	First-Line	SD	No	Yes	3.87	0	7.8	0
75	Male	Yes	1	>50%	2	2	0	IV	No	Yes	No	No	No	No	No	Unknown	Immunotherapy+Chemotherapy	No	Second-line and above	PD	No	No	0.93	1	1.23	0
68	Male	Yes	1	<1%	4	3	1c	IV	No	No	Yes	No	Yes	Yes	No	Negative	Immunotherapy+Chemotherapy	No	First-Line	PR	Yes	Yes	3.67	1	8.67	0
66	Male	No	1	1-49%	4	2	1a	IV	No	No	No	No	No	No	No	Unknown	Immunotherapy+Chemotherapy	No	First-Line	PR	Yes	Yes	4.57	0	10.07	0
43	Male	No	1	1-49%	4	2	1c	IV	No	No	Yes	Yes	No	Yes	No	Unknown	Immunotherapy+Chemotherapy	No	First-Line	SD	No	Yes	4.67	0	19.77	0
48	Male	Yes	1	Unknown	3	2	1c	IV	No	No	Yes	Yes	No	No	No	Unknown	Immunotherapy+Chemotherapy	No	Second-line and above	PD	No	No	2.33	1	4.7	0
68	Male	Yes	1	<1%	4	0	1a	IV	No	No	No	No	No	No	No	TP53	Immunotherapy+Chemotherapy	No	Second-line and above	SD	No	Yes	11	1	19.27	1
62	Male	Yes	1	1-49%	4	3	1a	IV	No	No	Yes	No	No	No	Yes	TP53	Immunotherapy+Chemotherapy	No	Second-line and above	SD	No	Yes	2.5	1	4.7	0
64	Male	Yes	1	1-49%	3	0	1a	IV	No	No	No	No	No	No	No	Unknown	Immunotherapy+Chemotherapy	No	First-Line	SD	No	Yes	8.87	0	15.87	1
61	Male	Yes	1	1-49%	3	2	0	IIIB	No	No	No	No	No	No	No	Unknown	Immunotherapy+Chemotherapy	No	Second-line and above	SD	No	Yes	6.53	1	12	1
68	Male	Yes	1	1-49%	4	1	1b	IV	No	No	Yes	No	No	Yes	No	Unknown	Immunotherapy+Chemotherapy	No	Second-line and above	PR	Yes	Yes	2.87	1	4.1	0
58	Male	Yes	1	Unknown	3	3	0	IIIC	No	No	No	No	No	No	No	TP53	Immunotherapy+Chemotherapy	No	First-Line	PR	Yes	Yes	9.23	0	19.07	1
66	Male	Yes	1	>50%	1	2	0	IIIA	No	No	No	No	No	No	No	Unknown	Immunotherapy+Chemotherapy	No	First-Line	PR	Yes	Yes	2.17	0	9	0
65	Male	Yes	1	>50%	4	3	1a	IV	No	No	No	No	No	No	No	TP53	Immunotherapy+antiangiogenic therapy	No	Second-line and above	PR	Yes	Yes	23.73	0	23.73	1
62	Male	Yes	1	Unknown	3	2	0	IIIB	No	No	No	No	No	No	No	Unknown	Immunotherapy+Chemotherapy	Yes	First-Line	PR	Yes	Yes	5.5	0	24.07	0
62	Male	Yes	1	Unknown	3	2	0	IIIB	No	No	No	No	No	No	No	Unknown	Immunotherapy+Chemotherapy	No	First-Line	PR	Yes	Yes	20.47	1	20.47	1
70	Male	Yes	1	>50%	2	2	0	IIIA	No	No	No	No	No	No	No	TP53	Immunotherapy+Chemotherapy	No	First-Line	PR	Yes	Yes	2.47	1	2.47	0
50	Female	No	1	Unknown	4	0	0	IIIA	No	No	No	No	No	No	No	Unknown	Immunotherapy+Chemotherapy	Yes	First-Line	PR	Yes	Yes	22.87	0	23.3	1
68	Male	Yes	1	>50%	4	2	1a	IV	No	Yes	No	No	No	No	No	Unknown	Immunotherapy+Chemotherapy	No	First-Line	PR	Yes	Yes	10.93	1	10.93	1
60	Male	Yes	1	Unknown	4	2	0	IIIB	No	No	No	No	No	No	No	Unknown	Immunotherapy+Chemotherapy	No	First-Line	PR	Yes	Yes	8.8	1	8.8	1
58	Female	No	1	Unknown	4	2	1a	IV	No	Yes	No	No	No	No	No	EGFR	Immunotherapy+Chemotherapy	No	First-Line	PD	No	No	2.33	1	15.67	0
58	Male	Yes	1	<1%	2	2	0	IIIA	No	No	No	No	No	No	No	Unknown	Immunotherapy+Chemotherapy	Yes	First-Line	PR	Yes	Yes	21.03	0	21.27	1
71	Male	No	1	Unknown	3	1	Unknown	IIA	No	No	No	No	No	No	No	Unknown	Immunotherapy+Chemotherapy	No	First-Line	SD	No	Yes	2.87	0	20.83	0
66	Male	Yes	1	1-49%	4	Unknown	0	IIIA	No	No	No	No	No	No	No	Unknown	Immunotherapy+Chemotherapy	Yes	First-Line	PR	Yes	Yes	10.83	0	20.2	1
65	Female	Yes	1	Unknown	3	2	0	IIIB	No	No	No	No	No	No	No	Unknown	Immunotherapy+Chemotherapy	Yes	First-Line	SD	No	Yes	5.03	1	5.03	0
62	Male	Yes	1	Unknown	3	1	0	IIA	No	No	No	No	No	No	No	Unknown	Immunotherapy+Chemotherapy	Yes	First-Line	PR	Yes	Yes	13.17	0	19.73	1
61	Male	No	1	>50%	3	2	0	IIIB	No	No	No	No	No	No	No	Unknown	Immunotherapy+Chemotherapy	Yes	First-Line	PR	Yes	Yes	16.4	0	19.73	1
57	Male	Yes	1	1-49%	2	2	0	IIIA	No	No	No	No	No	No	No	Unknown	Immunotherapy+Chemotherapy	Yes	First-Line	PR	Yes	Yes	10.2	0	20.37	1
71	Male	No	1	<1%	3	2	0	IIIA	No	No	No	No	No	No	No	Unknown	Immunotherapy+Chemotherapy	Yes	First-Line	SD	No	Yes	3.17	0	3.6	0
75	Male	Yes	1	<1%	2	3	0	IIIB	No	No	No	No	No	No	No	Negative	Immunotherapy+Chemotherapy	No	First-Line	PR	Yes	Yes	8.6	1	9	1
73	Female	No	1	Unknown	2	2	0	IIIA	No	No	No	No	No	No	No	Unknown	Immunotherapy+Chemotherapy	Yes	First-Line	PR	Yes	Yes	10.83	0	20.87	1
59	Male	Yes	1	<1%	2	3	1c	IV	No	Yes	Yes	No	No	No	Yes	Unknown	Immunotherapy+Chemotherapy	No	First-Line	PR	Yes	Yes	4.17	1	10.4	0
68	Male	Yes	1	1-49%	2b	1	0	IIB	No	No	No	No	No	No	No	Uncommon	Immunotherapy+Chemotherapy	Yes	First-Line	SD	No	Yes	13.23	0	18.47	1
63	Male	Yes	1	<1%	4	2	0	IIIB	No	No	No	No	No	No	No	Uncommon	Immunotherapy+Chemotherapy	No	First-Line	SD	No	Yes	3.2	1	5.1	0
57	Male	Yes	1	>50%	4	2	1a	IV	Yes	Yes	No	No	No	No	No	Negative	Immunotherapy+Chemotherapy	No	First-Line	SD	No	Yes	1.9	0	17.7	0
67	Male	Yes	1	>50%	2	2	0	IIIA	No	No	No	No	No	No	No	EGFR	Immunotherapy	No	Second-line and above	SD	No	Yes	7.3	0	22.9	1
64	Male	Yes	1	Unknown	2b	2	0	IIIA	No	No	No	No	No	No	No	Unknown	Immunotherapy+Chemotherapy	Yes	First-Line	SD	No	Yes	2.07	0	17.73	0
64	Male	No	1	1-49%	2b	0	0	IIA	No	No	No	No	No	No	No	Unknown	Immunotherapy+Chemotherapy	Yes	First-Line	CR	Yes	Yes	16.1	0	17.93	1
61	Male	Yes	1	1-49%	2	2	0	IIIA	No	No	No	No	No	No	No	Unknown	Immunotherapy+Chemotherapy	Yes	First-Line	PR	Yes	Yes	3.8	0	19.3	0
61	Male	Yes	1	Unknown	2	2	0	IIIA	No	No	No	No	No	No	No	Unknown	Immunotherapy+Chemotherapy	Yes	First-Line	PR	Yes	Yes	18.27	0	18.27	1
65	Female	No	1	1-49%	3	2	0	IIIB	No	No	No	No	No	No	No	Negative	Immunotherapy+Chemotherapy	Yes	First-Line	PR	Yes	Yes	13.77	0	17.8	1
71	Male	Yes	1	1-49%	4	Unknown	1a	IV	Yes	Yes	No	No	No	No	No	TP53	Immunotherapy+Chemotherapy	No	First-Line	SD	No	Yes	0.7	0	16.03	0
60	Male	Yes	1	1-49%	2	2	0	IIIA	No	No	No	No	No	No	No	Unknown	Immunotherapy+Chemotherapy	Yes	First-Line	PR	Yes	Yes	4.97	0	17.9	0
60	Male	Yes	1	<1%	3	2	0	IIIB	No	No	No	No	No	No	No	Unknown	Immunotherapy+Chemotherapy	No	First-Line	PR	Yes	Yes	3.07	0	3.2	0
56	Male	No	1	>50%	2	2	0	IIIB	No	No	No	No	No	No	No	Unknown	Immunotherapy+Chemotherapy	Yes	First-Line	PR	Yes	Yes	17.13	0	17.13	1
59	Female	No	1	Unknown	2a	2	0	IIIA	No	No	No	No	No	No	No	Unknown	Immunotherapy+Chemotherapy	Yes	First-Line	PR	Yes	Yes	6.8	0	16.47	1
67	Male	Yes	1	>50%	1c	0	0	IA	No	No	No	No	No	No	No	Unknown	Immunotherapy+Chemotherapy	No	First-Line	SD	No	Yes	3.7	0	17.87	0
56	Male	Yes	1	<1%	3	2	0	IIIC	No	No	No	No	No	No	No	Uncommon	Immunotherapy+Chemotherapy	Yes	First-Line	PR	Yes	Yes	15.6	0	16.17	1
57	Male	Yes	1	1-49%	2b	0	0	IIA	No	No	No	No	No	No	No	Unknown	Immunotherapy+Chemotherapy	Yes	First-Line	PR	Yes	Yes	2.77	0	16.5	0
75	Male	Yes	1	1-49%	2	2	1	IV	No	No	No	No	No	No	No	Unknown	Immunotherapy+Chemotherapy	No	First-Line	PR	Yes	Yes	9.97	0	23.5	1
73	Male	Yes	1	Unknown	2	2	0	IIIA	No	No	No	No	No	No	No	Unknown	Immunotherapy+Chemotherapy	Yes	First-Line	PR	Yes	Yes	10.07	0	10.03	1
57	Male	Yes	1	<1%	2	0	0	IB	Yes	No	No	No	No	No	No	Unknown	Immunotherapy+Chemotherapy	No	First-Line	PR	Yes	Yes	11.73	0	25	1
73	Male	Yes	1	<1%	2	2	0	IIIA	No	No	No	No	No	No	No	Unknown	Immunotherapy+Chemotherapy	Yes	First-Line	PR	Yes	Yes	16	0	16	1
45	Male	Yes	1	<1%	4	0	0	IIIA	No	No	No	No	No	No	No	TP53	Immunotherapy+Chemotherapy	Yes	First-Line	SD	No	Yes	9.13	0	22.23	1
51	Male	No	1	>50%	4	2	0	IIIB	No	No	No	No	No	No	No	Unknown	Immunotherapy+Chemotherapy	No	First-Line	PR	Yes	Yes	5.13	0	15.37	0
67	Male	Yes	1	<1%	2	2	0	IIIA	No	No	No	No	No	No	No	Unknown	Immunotherapy+Chemotherapy	Yes	First-Line	SD	No	Yes	3.13	0	3.17	0
70	Male	Yes	1	1-49%	3	3	1c	IV	No	Yes	Yes	Yes	No	Yes	No	TP53	Immunotherapy+Chemotherapy	No	First-Line	SD	No	Yes	4.1	0	4.33	0
71	Male	Yes	1	1-49%	2b	0	0	IIA	Yes	No	No	No	No	No	No	TP53	Immunotherapy+Chemotherapy	Yes	First-Line	PR	Yes	Yes	15.7	0	15.7	1
73	Male	Yes	1	1-49%	4	0	0	IIIA	No	No	No	No	No	No	No	TP53	Immunotherapy+Chemotherapy	Yes	First-Line	SD	No	Yes	9.37	0	15.57	1
69	Male	Yes	1	<1%	3	2	0	IIIB	No	No	No	No	No	No	No	TP53	Immunotherapy+Chemotherapy	No	First-Line	SD	No	Yes	14.23	0	17.7	1
47	Male	No	1	1-49%	2b	2	0	IIIA	No	No	No	No	No	No	No	Negative	Immunotherapy+Chemotherapy	Yes	First-Line	PR	Yes	Yes	4.8	0	13.83	0
69	Male	No	1	1-49%	4	0	0	IIIA	No	No	No	No	No	No	No	Negative	Immunotherapy+Chemotherapy	Yes	First-Line	PR	Yes	Yes	2.6	0	14.7	0
54	Male	No	1	<1%	4	2	0	IIIB	No	No	No	No	No	No	No	Unknown	Immunotherapy+Chemotherapy	No	First-Line	SD	No	Yes	11.87	1	11.87	1
70	Male	Yes	1	1-49%	4	0	0	IIIA	No	No	No	No	No	No	No	TP53	Immunotherapy+antiangiogenic therapy	No	First-Line	PD	No	No	1.83	1	6.23	0
66	Male	Yes	1	1-49%	2	2	0	IIIA	No	No	No	No	No	No	No	Unknown	Immunotherapy+Chemotherapy	No	First-Line	SD	No	Yes	4.63	0	13.33	0
70	Male	Yes	1	<1%	4	2	1c	IV	No	No	Yes	No	No	Yes	No	TP53	Immunotherapy+Chemotherapy	No	First-Line	SD	No	Yes	5.2	0	16.53	0
71	Male	Yes	1	>50%	4	0	1c	IV	No	No	No	No	No	No	No	Negative	Immunotherapy+Chemotherapy	No	First-Line	SD	No	Yes	3.8	1	3.8	0
62	Male	Yes	1	>50%	2	2	0	IIIA	No	No	No	No	No	No	No	Uncommon	Immunotherapy+Chemotherapy	Yes	First-Line	PR	Yes	Yes	12.6	0	13.47	1
66	Male	Yes	1	1-49%	2a	1	0	IIB	No	No	No	No	No	No	No	TP53	Immunotherapy+Chemotherapy	Yes	First-Line	SD	No	Yes	11.9	0	12.3	1
54	Male	Yes	1	1-49%	4	0	0	IIIA	No	No	No	No	No	No	No	TP53	Immunotherapy+Chemotherapy	Yes	First-Line	SD	No	Yes	10.9	0	12.2	1
54	Male	Yes	1	1-49%	3	3	1c	IV	No	No	Yes	Yes	No	Yes	No	EGFR	Immunotherapy+Chemotherapy	No	First-Line	SD	No	Yes	5.73	0	15.73	0
59	Male	No	1	<1%	2a	1	0	IIA	No	No	No	No	No	No	No	TP53	Immunotherapy+Chemotherapy	No	First-Line	SD	No	Yes	1.7	0	11.67	0
72	Male	Yes	1	>50%	2a	1	0	IIB	No	No	No	No	No	No	No	Unknown	Immunotherapy+Chemotherapy	Yes	First-Line	PR	Yes	Yes	9.27	0	11.77	1
64	Male	Yes	1	>50%	4	2	0	IIIB	No	No	No	No	No	No	No	Negative	Immunotherapy+Chemotherapy	No	First-Line	SD	No	Yes	1.87	0	11.77	0
53	Male	Yes	1	<1%	3	1	0	IIIA	No	No	No	No	No	No	No	TP53	Immunotherapy+Chemotherapy	Yes	First-Line	SD	No	Yes	6.27	0	11.53	1
67	Male	Yes	1	Unknown	2a	0	0	IB	No	No	No	No	No	No	No	Unknown	Immunotherapy+Chemotherapy	Yes	First-Line	SD	No	Yes	7.4	0	12.23	1
60	Male	Yes	1	>50%	2b	1	0	IIA	No	No	No	No	No	No	No	Uncommon	Immunotherapy+Chemotherapy	Yes	First-Line	PR	Yes	Yes	9.17	0	11.17	1
73	Male	Yes	1	1-49%	2	2	Unknown	IV	No	No	No	No	No	No	No	Negative	Immunotherapy+Chemotherapy	No	Second-line and above	SD	No	Yes	4.1	0	13.4	0
60	Male	Yes	1	1-49%	4	2	0	IIIB	No	No	No	No	No	No	No	TP53	Immunotherapy+Chemotherapy	Yes	First-Line	PR	Yes	Yes	4.27	0	11.63	0
58	Male	Yes	1	1-49%	2	2	1c	IV	No	No	Yes	No	Yes	No	Yes	Unknown	Immunotherapy+Chemotherapy	No	First-Line	SD	No	Yes	1.87	0	3.43	0
70	Male	Yes	1	Unknown	3	2	0	IIIB	No	No	Yes	No	No	No	Yes	Unknown	Immunotherapy+Chemotherapy	No	First-Line	PR	Yes	Yes	12.03	1	12.03	1
57	Male	No	1	<1%	3	2	0	IIIA	No	No	No	No	No	No	No	Unknown	Immunotherapy+Chemotherapy	Yes	First-Line	SD	No	Yes	10.97	0	11.2	1
57	Male	Yes	1	Unknown	2	3	0	IIIB	No	No	No	No	No	No	No	TP53	Immunotherapy+Chemotherapy	No	First-Line	PR	Yes	Yes	17.83	0	19.53	1
59	Male	Yes	1	1-49%	3	1	0	IIIA	No	No	No	No	No	No	No	Unknown	Immunotherapy+Chemotherapy	No	First-Line	PR	Yes	Yes	3.2	0	12.17	0
60	Male	No	1	>50%	2	1	0	IIB	No	No	No	No	No	No	No	Unknown	Immunotherapy+Chemotherapy	Yes	First-Line	PR	Yes	Yes	7.9	0	11.3	1
70	Male	Yes	1	>50%	2	2	0	IIIA	No	No	No	No	No	No	No	Unknown	Immunotherapy+Chemotherapy	Yes	First-Line	SD	No	Yes	2.1	1	2.1	0
68	Male	No	1	>50%	1c	3	0	IIIB	No	No	No	No	No	No	No	Uncommon	Immunotherapy+Chemotherapy	Yes	First-Line	SD	No	Yes	10.93	0	10.93	1
66	Male	No	1	>50%	4	2	0	IIIB	No	No	No	No	No	No	No	Unknown	Immunotherapy+Chemotherapy	No	First-Line	SD	No	Yes	3.83	0	12.6	0
63	Female	No	1	1-49%	4	0	0	IIIA	No	No	No	No	No	No	No	Negative	Immunotherapy+Chemotherapy	Yes	First-Line	PR	Yes	Yes	7.23	0	10.87	1
55	Male	Yes	1	>50%	2	2	0	IIIA	No	No	No	No	No	No	No	Unknown	Immunotherapy+Chemotherapy	Yes	First-Line	SD	No	Yes	9.3	0	10.93	1
55	Male	Yes	2	1-49%	3	3	1c	IV	No	Yes	Yes	No	No	Yes	No	Negative	Immunotherapy+Chemotherapy	No	Second-line and above	SD	No	Yes	2.63	0	10.7	0
63	Male	Yes	1	>50%	4	2	1c	IV	No	No	No	No	No	No	No	Negative	Immunotherapy+Chemotherapy	No	First-Line	PR	Yes	Yes	5.47	1	9.23	0
68	Male	Yes	1	>50%	2b	0	0	IIA	No	No	No	No	No	No	No	Negative	Immunotherapy+Chemotherapy	Yes	First-Line	PR	Yes	Yes	11	0	11	1
74	Male	Yes	1	>50%	3	2	0	IIIB	No	No	No	No	No	No	No	Unknown	Immunotherapy+Chemotherapy	Yes	First-Line	PR	Yes	Yes	5.7	0	12	0
66	Male	Yes	1	Unknown	3	2	0	IIIA	No	No	No	No	No	No	No	Unknown	Immunotherapy+Chemotherapy	Yes	First-Line	PR	Yes	Yes	6.2	0	9.43	1
61	Male	Yes	1	1-49%	4	3	1a	IV	No	No	No	No	No	No	No	Negative	Immunotherapy+Chemotherapy	No	First-Line	SD	No	Yes	4.13	0	11.73	0
50	Female	No	1	>50%	3	0	0	IIB	No	No	No	No	No	No	No	Unknown	Immunotherapy+Chemotherapy	Yes	First-Line	SD	No	Yes	8.13	0	9.57	1
40	Male	Yes	2	<1%	4	2	1c	IV	No	Yes	Yes	Yes	No	Yes	Yes	Negative	Immunotherapy+antiangiogenic therapy	No	Second-line and above	SD	No	Yes	9.13	0	16.53	1
72	Male	Yes	1	>50%	2	2	0	IIIA	No	No	No	No	No	No	No	Negative	Immunotherapy	No	First-Line	SD	No	Yes	0.7	0	7.9	0
76	Male	No	1	Unknown	1b	1	0	IIB	No	No	No	No	No	No	No	Unknown	Immunotherapy+Chemotherapy	Yes	First-Line	PR	Yes	Yes	5.03	0	9.37	0
70	Male	Yes	1	>50%	3	0	0	IIB	No	No	No	No	No	No	No	Unknown	Immunotherapy+Chemotherapy	Yes	First-Line	PR	Yes	Yes	7.17	0	9	1
70	Male	Yes	1	>50%	2	0	Unknown	IIA	No	No	No	No	No	No	No	Negative	Immunotherapy+Chemotherapy	Yes	First-Line	PR	Yes	Yes	7.47	0	9.03	1
52	Male	Unknown	1	<1%	4	0	0	IIIA	No	No	No	No	No	No	No	Unknown	Immunotherapy+Chemotherapy	No	First-Line	SD	No	Yes	2.93	0	6.53	0
65	Male	Yes	1	>50%	2b	1	1c	IV	No	No	No	No	No	No	No	KRAS	Immunotherapy+Chemotherapy	No	First-Line	PR	Yes	Yes	7.73	0	9.03	1
57	Male	Yes	1	>50%	4	2	1	IV	No	Yes	No	No	No	No	No	Unknown	Immunotherapy+Chemotherapy	No	First-Line	SD	No	Yes	1.47	0	2.43	0
72	Male	Yes	1	Unknown	4	3	0	IIIC	No	No	No	No	No	No	No	Unknown	Immunotherapy+Chemotherapy	No	First-Line	SD	No	Yes	10.23	0	15.57	1
74	Male	Yes	1	>50%	3	0	1c	IV	No	No	Yes	No	Yes	Yes	No	Negative	Immunotherapy+Chemotherapy	No	First-Line	PR	Yes	Yes	12.07	0	17.33	1
67	Male	Yes	1	Unknown	1b	2	0	IIIA	No	No	No	No	No	No	No	Unknown	Immunotherapy+Chemotherapy	No	First-Line	CR	Yes	Yes	4.03	0	3.97	0
65	Male	Yes	1	>50%	4	0	0	IIIA	No	No	Yes	No	No	Yes	No	Negative	Immunotherapy+Chemotherapy	No	First-Line	PR	Yes	Yes	11.53	0	11.53	1
68	Female	No	1	>50%	2	2	0	IIIA	No	No	No	No	No	No	No	Unknown	Immunotherapy+Chemotherapy	Yes	First-Line	SD	No	Yes	7.03	0	7.47	1
62	Male	Yes	1	1-49%	4	2	0	IIIB	No	No	No	No	No	No	No	Uncommon	Immunotherapy+Chemotherapy	No	First-Line	SD	No	Yes	5.73	1	5.73	0
70	Male	Yes	1	Unknown	2a	2	0	IIIA	No	No	No	No	No	No	No	Unknown	Immunotherapy+Chemotherapy	No	First-Line	SD	No	Yes	4.9	0	7.43	0
52	Male	No	1	<1%	4	2	0	IIIB	No	No	No	No	No	No	No	Negative	Immunotherapy+Chemotherapy	Yes	First-Line	PR	Yes	Yes	7.63	0	9.27	1
67	Female	Yes	1	1-49%	4	1	0	IIIA	No	No	No	No	No	No	No	Unknown	Immunotherapy+Chemotherapy	No	Second-line and above	SD	No	Yes	8.87	0	10.9	1
56	Male	Yes	1	1-49%	2	2	1c	IV	No	No	Yes	No	No	Yes	No	Negative	Immunotherapy+Chemotherapy	No	First-Line	PR	Yes	Yes	12.23	0	12.23	1
52	Female	No	1	>50%	2	3	1c	IV	No	No	Yes	No	Yes	No	No	Negative	Immunotherapy+Chemotherapy	No	Second-line and above	PD	No	No	1.37	0	5.6	0
59	Male	Yes	1	>50%	3	1	0	IIIA	No	No	No	No	No	No	No	Unknown	Immunotherapy+Chemotherapy	Yes	First-Line	PR	Yes	Yes	3.93	0	6.27	0
83	Male	Unknown	1	1-49%	4	1	0	IIIA	No	No	No	No	No	No	No	Negative	Immunotherapy+Chemotherapy	No	First-Line	PR	Yes	Yes	7.57	0	11.4	1
75	Male	Yes	1	<1%	3	2	Unknown	IIIB	No	No	No	No	No	No	No	Unknown	Immunotherapy+Chemotherapy	No	First-Line	SD	No	Yes	2.13	0	6.07	0
67	Male	Yes	1	Unknown	2	2	0	IIIA	No	No	No	No	No	No	No	Unknown	Immunotherapy+Chemotherapy	No	First-Line	PR	Yes	Yes	4.4	0	6.53	0
74	Male	Yes	1	1-49%	1c	0	0	IA	No	No	No	No	No	No	No	Negative	Immunotherapy+Chemotherapy	Yes	First-Line	SD	No	Yes	1.9	0	5.87	0
63	Male	Yes	1	>50%	4	3	Unknown	IV	No	Yes	No	No	No	No	No	Negative	Immunotherapy+Chemotherapy	No	Second-line and above	PR	Yes	Yes	19.83	0	23.5	1
68	Male	Yes	1	1-49%	2a	Unknown	Unknown	IV	No	No	No	No	No	No	No	Unknown	Immunotherapy+Chemotherapy	Yes	First-Line	PR	Yes	Yes	1.9	0	5.87	0
72	Female	No	1	Unknown	2a	3	1b	IV	No	No	No	No	No	No	No	Unknown	Immunotherapy	No	Second-line and above	SD	No	Yes	4.1	0	4.67	0
74	Male	Yes	1	>50%	4	2	1c	IV	No	No	Yes	Yes	No	Yes	No	Negative	Immunotherapy+Chemotherapy	No	First-Line	PR	Yes	Yes	12.5	0	13.5	1
70	Male	Yes	1	>50%	4	3	1a	IV	No	No	Yes	No	No	No	Yes	Negative	Immunotherapy+Chemotherapy	No	First-Line	PR	Yes	Yes	8.8	0	9.5	1
58	Male	Yes	1	1-49%	3	2	1a	IV	No	No	No	No	No	No	No	KRAS	Immunotherapy+Chemotherapy	No	First-Line	PR	Yes	Yes	11	0	13.17	1
59	Male	Yes	1	<1%	2	2	0	IIIA	No	No	No	No	No	No	No	Negative	Immunotherapy+Chemotherapy	No	First-Line	SD	No	Yes	6	0	6.27	0
69	Male	Yes	1	>50%	4	2	0	IIIB	No	No	No	No	No	No	No	TP53	Immunotherapy+Chemotherapy	No	First-Line	PR	Yes	Yes	21	0	21.57	1
66	Male	Yes	1	>50%	4	2	0	IV	No	No	No	No	No	No	No	Unknown	Immunotherapy+Chemotherapy	No	Second-line and above	SD	No	Yes	5.17	0	9.03	0
56	Male	Yes	1	Unknown	4	2	0	IIIB	No	No	No	No	No	No	No	Unknown	Immunotherapy+Chemotherapy	No	First-Line	PR	Yes	Yes	7.53	0	7.53	1
51	Male	Yes	1	>50%	4	3	1a	IV	No	No	No	No	No	No	No	Unknown	Immunotherapy+Chemotherapy	No	First-Line	PR	Yes	Yes	3.1	0	7.03	0
72	Male	No	1	1-49%	2b	Unknown	Unknown	IIA	No	No	No	No	No	No	No	Negative	Immunotherapy+Chemotherapy	No	First-Line	PR	Yes	Yes	6.2	0	6.3	1
67	Male	Yes	1	Unknown	4	2	1a	IIIA	No	No	No	No	No	No	No	Unknown	Immunotherapy+Chemotherapy	No	First-Line	PR	Yes	Yes	4.5	0	5.87	0
72	Male	Yes	1	>50%	4	3	0	IIIC	No	No	No	No	No	No	No	Negative	Immunotherapy+Chemotherapy	No	First-Line	PR	Yes	Yes	12.8	0	12.8	1
